# Supplementary material for: Cloning, Expression, and Tobacco Overexpression Analyses of a PISTILLATA/GLOBOSA-like (OfGLO1) Gene from Osmanthus fragrans
Source: Genes (Basel). 2021 Oct 30;12(11):1748. doi: 10.3390/genes12111748 (PMC8623234; doi:10.3390/genes12111748)
Supplement: Supplementary file 1 [file genes-12-01748-s001.zip]

Archive with 1 entries (1 files):
- genes-1406333-supplementary.pdf
